# Supplementary material for: Supraclavicular Lymph Node Dissection in Breast Cancer with Synchronous Supraclavicular Metastases: A Systematic Review and Network Meta-Analysis
Source: Cancers (Basel). 2025 Jun 21;17(13):2081. doi: 10.3390/cancers17132081 (PMC12248947; doi:10.3390/cancers17132081)
Supplement: Supplementary file 1 [file cancers-17-02081-s001.zip]

Archive with 1 entries (1 files):
- cancers-3688556-supplementary.pdf
